# Supplementary material for: Impact of Somatic Vulnerability, Psychosocial Robustness and Injury-Related Factors on Fatigue following Traumatic Brain Injury—A Cross-Sectional Study
Source: J Clin Med. 2022 Mar 21;11(6):1733. doi: 10.3390/jcm11061733 (PMC8951420; doi:10.3390/jcm11061733)
Supplement: Supplementary file 1 [file jcm-11-01733-s001.zip]

Archive with 1 entries (1 files):
- jcm-1634759-supplementary.pdf
